# Supplementary material for: Fitness Burden for the Stepwise Acquisition of First- and Second-Line Antimicrobial Reduced-Susceptibility in High-Risk ESKAPE MRSA Superbugs
Source: Antibiotics (Basel). 2025 Feb 28;14(3):244. doi: 10.3390/antibiotics14030244 (PMC11939686; doi:10.3390/antibiotics14030244)
Supplement: Supplementary file 1 [file antibiotics-14-00244-s001.zip]

Archive with 6 entries (6 files):
- antibiotics-3486475-Table S1.pdf
- antibiotics-3486475-Table S2.pdf
- antibiotics-3486475-Table S3.pdf
- antibiotics-3486475-Table S4.pdf
- antibiotics-3486475-Table S5.pdf
- antibiotics-3486475-Table S6,Figure.S1, S2 and S3.pdf
